# Supplementary material for: Single-Shot 3D Shape Reconstruction Using Structured Light and Deep Convolutional Neural Networks
Source: Sensors (Basel). 2020 Jul 3;20(13):3718. doi: 10.3390/s20133718 (PMC7374384; doi:10.3390/s20133718)
Supplement: Supplementary file 1 [file sensors-20-03718-s001.zip]

Archive with 2 entries (2 files):
- Visualization_1.mp4
- Visualization_2.mp4
